# Supplementary material for: Equivalence of superspace groups
Source: Acta Crystallogr A. 2012 Nov 14;69(Pt 1):75–90. doi: 10.1107/S0108767312041657 (PMC3553647; doi:10.1107/S0108767312041657)
Supplement: Supplementary file 1 [file a-69-00075-sup1.zip]

Archive with 38 entries (38 files):
- ssg1d_c2_m_k03moo3.pdf
- ssg1d_cp2m_pbtis3_misfit.pdf
- ssg1d_p31c_srxtis3.pdf
- ssg1d_pnma_a2bx4.pdf
- ssg1d_r3m_srxtis3.pdf
- ssg2d_aa_bisrcacuo.pdf
- ssg2d_c2221_urea_inclusion.pdf
- ssg2d_fddd_nh4fe2p2o8.pdf
- ssg2d_i2m_ab0_00c_bisrcoox_misfit.pdf
- ssg2d_i4mmm_a00_0a0_ni6snte2.pdf
- ssg2d_i4_g1g2_qs_q0.pdf
- ssg2d_p-1_mo2s3.pdf
- ssg2d_p212121_ab0_p4w8o32.pdf
- ssg2d_p21c_abg_ttftcnq.pdf
- ssg2d_p21m_abg_ttftcnq.pdf
- ssg2d_p21m_nbse3.pdf
- ssg2d_p222_00g1_120g2.pdf
- ssg2d_p2m_120g1g2.pdf
- ssg2d_p2m_g1g2.pdf
- ssg2d_p3m1_p00_sc2bc3.pdf
- ssg2d_p3_ab13_mx2.pdf
- ssg2d_p421m_aa0_akermanite_mellite.pdf
- ssg2d_p4bm_aa12_sr2tisi2o8.pdf
- ssg2d_p4n_aa12_rex2-d.pdf
- ssg2d_p4_g1g2_q0.pdf
- ssg2d_p63mc_aa0_agxnbs2.pdf
- ssg2d_p63mmc_aa0_au2cd.pdf
- ssg2d_p63m_aa0_4hb_tase2.pdf
- ssg2d_pmcn_0bg_sm23cr2s4.pdf
- ssg2d_trigonal_yamamoto.pdf
- ssg3d_fm3m_0bb_example.pdf
- ssg3d_fm3m_0bb_qsq_example.pdf
- ssg3d_fm3m_a00_fe1xo.pdf
- ssg3d_fm3m_aaa_bi78nb22o172.pdf
- ssg3d_fm3m_aaa_bi85cr15o173.pdf
- ssg3d_im3m_aaa_bi3bao55.pdf
- ssg3d_im3m_aaa_v6ni16si7.pdf
- ssg3d_p422_aag_tase4i.pdf
